# Supplementary material for: Investigating and Developing a Practical Domestic-Medication System of Public Health for Chinese Family
Source: Int J Environ Res Public Health. 2023 Jan 6;20(2):1060. doi: 10.3390/ijerph20021060 (PMC9858686; doi:10.3390/ijerph20021060)
Supplement: Supplementary file 1 [file ijerph-20-01060-s001.zip]

Archive with 1 entries (1 files):
- Final result_Practical Domestic-medication System for Chinese family.pdf
